# Supplementary material for: Single virus fingerprinting by widefield interferometric defocus-enhanced mid-infrared photothermal microscopy
Source: Nat Commun. 2023 Oct 20;14:6655. doi: 10.1038/s41467-023-42439-4 (PMC10589364; doi:10.1038/s41467-023-42439-4)
Supplement: Supplementary file 4 — Source Data [file 41467_2023_42439_MOESM4_ESM.xlsx]

## Sheet: Fig2a
Z scan/μm	cold	hot
-1	-0.2171	-0.21597
-0.9	-0.1959	-0.1952
-0.8	-0.22291	-0.22267
-0.7	-0.31291	-0.31293
-0.6	-0.45687	-0.4567
-0.5	-0.6202	-0.61926
-0.4	-0.75049	-0.7483
-0.3	-0.79301	-0.78932
-0.2	-0.70896	-0.7039
-0.1	-0.49012	-0.48422
0	-0.16465	-0.1587
0.1	0.20871	0.21385
0.2	0.5564	0.56004
0.3	0.81093	0.81272
0.4	0.9299	0.9299
0.5	0.90708	0.90574
0.6	0.77198	0.76997
0.7	0.57852	0.57651
0.8	0.38697	0.38545
0.9	0.24548	0.24465
1	0.17734	0.17712

## Sheet: Fig2b
Z scan/μm	cold	hot
-0.1	-0.49012	-0.48422
0	-0.16465	-0.1587
0.1	0.20871	0.21385
Please zoom in on the x-axis, focusing on the range from -0.02 to 0.02 nm.

## Sheet: Fig2c
Z scan/μm	cold	hot
0.3	0.81093	0.81272
0.4	0.9299	0.9299
0.5	0.90708	0.90574
Please zoom in on the x-axis, focusing on the range from 399.98 to 400.02 nm.

## Sheet: Fig2h
Z scan/μm	interfer.	MIP
-1	-0.2171	0.00113
-0.9	-0.1959	0.000703641
-0.8	-0.22291	0.000233377
-0.7	-0.31291	-2.1356e-05
-0.6	-0.45687	0.000174419
-0.5	-0.6202	0.000935034
-0.4	-0.75049	0.00219
-0.3	-0.79301	0.00369
-0.2	-0.70896	0.00505
-0.1	-0.49012	0.0059
0	-0.16465	0.00595
0.1	0.20871	0.00514
0.2	0.5564	0.00364
0.3	0.81093	0.00178
0.4	0.9299	-1.40821e-08
0.5	0.90708	-0.00134
0.6	0.77198	-0.00201
0.7	0.57852	-0.00201
0.8	0.38697	-0.00152
0.9	0.24548	-0.000826335
1	0.17734	-0.000221826

## Sheet: Fig2i
	interfer.	MIP
-1	-0.30205	0.00285
-0.9	-0.29222	0.00231
-0.8	-0.31431	0.0018
-0.7	-0.35066	0.00161
-0.6	-0.4424	0.00162
-0.5	-0.57009	0.00156
-0.4	-0.64101	0.00226
-0.3	-0.68529	0.00323
-0.2	-0.65678	0.00436
-0.1	-0.44771	0.00548
0	-0.27609	0.0063
0.1	-0.09278	0.0063
0.2	0.31424	0.00532
0.3	0.70615	0.0044
0.4	0.76385	0.00253
0.5	0.64071	0.00063535
0.6	0.48426	0.000938518
0.7	0.31378	0.0009779
0.8	0.21323	0.00122
0.9	0.09682	0.000786114
1	0.05323	0.00102

## Sheet: Fig3c
Wavenumber	MIP Mean	Standard Deviation		Wavenumber	FTIR absorption
1408	0.00584	0.00351		1407.8	1.77759
1416	0.00505	0.0026		1408.77	1.74009
1424	0.01372	0.00248		1409.73	1.73241
1428	0.01287	0.00351		1410.7	1.73017
1432	0.02289	0.00301		1411.66	1.7133
1452	0.02612	0.00306		1412.62	1.71294
1460	0.02559	0.00553		1413.59	1.75753
1468	0.01293	0.00296		1414.55	1.79965
1480	0.01682	0.0034		1415.52	1.82973
1492	0.00827	0.0028		1416.48	1.88524
1500	0.0045	0.00205		1417.45	1.93915
1512	0.0027	0.00323		1418.41	2.03384
1524	0.00417	0.0047		1419.38	2.15689
1532	0.000195638	0.00337		1420.34	2.29801
1544	6.32532e-05	0.00419		1421.3	2.44536
1552	0.00263	0.00352		1422.27	2.64535
1564	0.00327	0.00315		1423.23	2.85513
1572	0.00243	0.00172		1424.2	3.08778
1580	0.000168142	0.00169		1425.16	3.38693
1592	0.00468	0.00178		1426.12	3.7538
1604	0.000767058	0.00205		1427.09	4.13866
1612	0.00195	0.0026		1428.05	4.5204
1624	0.000687836	0.00198		1429.02	4.91777
1632	0.00436	0.00193		1429.98	5.31412
1640	0.00145	0.00265		1430.95	5.65916
1648	0.00237	0.00244		1431.91	5.99812
1656	0.00298	0.00144		1432.88	6.28214
1668	6.21805e-05	0.00164		1433.84	6.46682
1680	0.00364	0.00202		1434.8	6.55368
1692	0.00118	0.00173		1435.77	6.52315
1704	0.00619	0.00203		1436.73	6.427
1712	0.01484	0.00256		1437.7	6.29354
1720	0.05708	0.00956		1438.66	6.12042
1728	0.11223	0.02208		1439.62	5.99334
1740	0.04441	0.00616		1440.59	5.93637
1748	0.01291	0.00191		1441.55	5.90241
1764	0.00289	0.00133		1442.52	5.89367
1768	0.001	0.00171		1443.48	5.93187
				1444.44	6.02067
				1445.41	6.08722
				1446.37	6.14319
				1447.34	6.17199
				1448.3	6.14336
				1449.27	6.1013
				1450.23	6.02185
				1451.19	5.89217
				1452.16	5.72875
				1453.12	5.58041
				1454.09	5.43163
				1455.05	5.33013
				1456.02	5.1717
				1456.98	4.99777
				1457.94	4.88696
				1458.91	4.79108
				1459.87	4.72104
				1460.84	4.62274
				1461.8	4.49827
				1462.77	4.39214
				1463.73	4.3302
				1464.69	4.23373
				1465.66	4.11984
				1466.62	4.07753
				1467.59	4.03789
				1468.55	4.02212
				1469.52	4.03732
				1470.48	4.06119
				1471.44	4.07255
				1472.41	4.08214
				1473.37	4.06673
				1474.34	4.11567
				1475.3	4.22176
				1476.27	4.26604
				1477.23	4.28088
				1478.19	4.29758
				1479.16	4.33766
				1480.12	4.39751
				1481.09	4.40932
				1482.05	4.42068
				1483.02	4.44479
				1483.98	4.4024
				1484.94	4.34581
				1485.91	4.25268
				1486.87	4.17312
				1487.84	4.09913
				1488.8	3.88964
				1489.77	3.6468
				1490.73	3.38277
				1491.69	3.12931
				1492.66	2.90142
				1493.62	2.6748
				1494.59	2.50061
				1495.55	2.35425
				1496.52	2.18461
				1497.48	2.02518
				1498.44	1.89568
				1499.41	1.78855
				1500.37	1.69006
				1501.34	1.57276
				1502.3	1.5204
				1503.27	1.481
				1504.23	1.42148
				1505.19	1.40317
				1506.16	1.32182
				1507.12	1.23789
				1508.09	1.24389
				1509.05	1.2371
				1510.01	1.2469
				1510.98	1.26156
				1511.94	1.21749
				1512.91	1.19854
				1513.87	1.18457
				1514.84	1.13742
				1515.8	1.13109
				1516.76	1.14605
				1517.73	1.1462
				1518.69	1.14078
				1519.66	1.10908
				1520.62	1.1102
				1521.59	1.10993
				1522.55	1.07851
				1523.51	1.03661
				1524.48	1.03501
				1525.44	1.05778
				1526.41	1.0557
				1527.37	1.04617
				1528.34	1.03454
				1529.3	1.04658
				1530.26	1.08774
				1531.23	1.05278
				1532.19	1.00836
				1533.16	1.0036
				1534.12	1.00537
				1535.09	1.01749
				1536.05	1.01128
				1537.01	0.99553
				1537.98	1.02335
				1538.94	1.05049
				1539.91	1.04876
				1540.87	1.02748
				1541.84	1.02887
				1542.8	1.03548
				1543.76	1.01344
				1544.73	1.0308
				1545.69	1.04373
				1546.66	1.03251
				1547.62	1.03332
				1548.58	1.02798
				1549.55	0.99884
				1550.51	0.97498
				1551.48	0.97176
				1552.44	0.98411
				1553.41	0.97943
				1554.37	0.9813
				1555.33	0.95561
				1556.3	0.95797
				1557.26	1.00635
				1558.23	1.0136
				1559.19	0.99065
				1560.15	0.99069
				1561.12	1.00292
				1562.08	0.99665
				1563.05	1.00843
				1564.01	0.98729
				1564.98	0.97701
				1565.94	0.9906
				1566.9	1.01914
				1567.87	1.02105
				1568.83	0.99639
				1569.8	1.00218
				1570.76	1.0239
				1571.73	1.0331
				1572.69	1.02223
				1573.65	0.98245
				1574.62	0.95816
				1575.58	0.98911
				1576.55	1.01834
				1577.51	0.99761
				1578.48	0.98908
				1579.44	0.99308
				1580.4	0.9844
				1581.37	0.97872
				1582.33	0.99666
				1583.3	1.01366
				1584.26	1.00364
				1585.23	1.01122
				1586.19	0.99924
				1587.15	0.98777
				1588.12	1.00965
				1589.08	1.00416
				1590.05	0.98993
				1591.01	0.99399
				1591.98	0.97636
				1592.94	0.98594
				1593.9	1.01973
				1594.87	1.03261
				1595.83	1.01059
				1596.8	1.02036
				1597.76	1.01061
				1598.72	0.98076
				1599.69	0.994
				1600.65	1.0252
				1601.62	1.02822
				1602.58	1.01737
				1603.55	1.03827
				1604.51	1.07017
				1605.47	1.03377
				1606.44	1.00998
				1607.4	1.01699
				1608.37	1.03455
				1609.33	1.07482
				1610.3	1.14023
				1611.26	1.14356
				1612.22	1.10633
				1613.19	1.14311
				1614.15	1.16482
				1615.12	1.15594
				1616.08	1.17434
				1617.05	1.19052
				1618.01	1.17
				1618.97	1.16336
				1619.94	1.17861
				1620.9	1.19641
				1621.87	1.21255
				1622.83	1.22677
				1623.8	1.25089
				1624.76	1.26329
				1625.72	1.27324
				1626.69	1.24249
				1627.65	1.25202
				1628.62	1.3048
				1629.58	1.29393
				1630.55	1.29737
				1631.51	1.31252
				1632.47	1.34287
				1633.44	1.35286
				1634.4	1.32367
				1635.37	1.32296
				1636.33	1.30071
				1637.3	1.3147
				1638.26	1.34414
				1639.22	1.37036
				1640.19	1.38448
				1641.15	1.37373
				1642.12	1.34364
				1643.08	1.35473
				1644.05	1.36283
				1645.01	1.33503
				1645.97	1.34692
				1646.94	1.38673
				1647.9	1.41355
				1648.87	1.41456
				1649.83	1.43975
				1650.8	1.4535
				1651.76	1.46013
				1652.72	1.47081
				1653.69	1.42079
				1654.65	1.4156
				1655.62	1.42492
				1656.58	1.40291
				1657.55	1.42324
				1658.51	1.45769
				1659.47	1.42628
				1660.44	1.44127
				1661.4	1.47085
				1662.37	1.47798
				1663.33	1.4767
				1664.29	1.4734
				1665.26	1.48985
				1666.22	1.52229
				1667.19	1.54697
				1668.15	1.57409
				1669.12	1.62136
				1670.08	1.6602
				1671.04	1.63867
				1672.01	1.64583
				1672.97	1.73983
				1673.94	1.77222
				1674.9	1.79841
				1675.87	1.85501
				1676.83	1.89019
				1677.79	1.94368
				1678.76	2.00993
				1679.72	2.03571
				1680.69	2.07237
				1681.65	2.19957
				1682.62	2.28685
				1683.58	2.30171
				1684.54	2.33598
				1685.51	2.41914
				1686.47	2.51916
				1687.44	2.59676
				1688.4	2.65809
				1689.37	2.74492
				1690.33	2.81138
				1691.29	2.86464
				1692.26	2.9084
				1693.22	2.98687
				1694.19	3.11004
				1695.15	3.20907
				1696.12	3.28887
				1697.08	3.41374
				1698.04	3.53755
				1699.01	3.71436
				1699.97	3.91804
				1700.94	4.10472
				1701.9	4.33484
				1702.86	4.58846
				1703.83	4.8273
				1704.79	5.11067
				1705.76	5.44033
				1706.72	5.80064
				1707.69	6.19085
				1708.65	6.62323
				1709.61	7.05187
				1710.58	7.51857
				1711.54	8.08339
				1712.51	8.6821
				1713.47	9.31198
				1714.43	9.95917
				1715.4	10.638
				1716.36	11.3645
				1717.33	12.1025
				1718.29	12.8322
				1719.26	13.5362
				1720.22	14.1847
				1721.18	14.7776
				1722.15	15.2692
				1723.11	15.6714
				1724.08	15.9567
				1725.04	16.0982
				1726.01	16.1578
				1726.97	16.0782
				1727.93	15.8809
				1728.9	15.6396
				1729.86	15.3569
				1730.83	15.0227
				1731.79	14.633
				1732.76	14.1877
				1733.72	13.6929
				1734.68	13.1756
				1735.65	12.6567
				1736.61	12.1081
				1737.58	11.5671
				1738.54	10.9913
				1739.51	10.3546
				1740.47	9.689
				1741.43	9.00512
				1742.4	8.33064
				1743.36	7.608
				1744.33	6.86353
				1745.29	6.18183
				1746.26	5.58205
				1747.22	4.96448
				1748.18	4.42126
				1749.15	3.96747
				1750.11	3.57155
				1751.08	3.19458
				1752.04	2.85328
				1753.01	2.60364
				1753.97	2.39536
				1754.93	2.15892
				1755.9	2.01719
				1756.86	1.91869
				1757.83	1.82949
				1758.79	1.77868
				1759.76	1.70881
				1760.72	1.59727
				1761.68	1.51388
				1762.65	1.46711
				1763.61	1.42756
				1764.58	1.40371
				1765.54	1.39472
				1766.51	1.35926
				1767.47	1.3143
				1768.43	1.27198
				1769.4	1.22942
				1770.36	1.19389
				1771.33	1.18099
				1772.29	1.15161
				1773.26	1.16607
				1774.22	1.20458
				1775.18	1.21366
				1776.15	1.19531
				1777.11	1.16567
				1778.08	1.14074
				1779.04	1.15821
				1780	1.15557

## Sheet: Fig4m
	VACV	VSV
1500	0.14109	0.15815
1512	0.207	0.1267
1524	0.23143	0.22419
1532	0.37069	0.28805
1544	0.46434	0.09995
1552	0.359	0.28592
1564	0.31153	0.25153
1572	0.44378	0.15128
1580	0.53175	0.08614
1592	0.46419	0.15655
1604	0.36499	0.24906
1612	0.40116	0.20307
1624	0.48528	0.41375
1632	0.67248	0.74002
1640	0.79518	1
1648	0.89147	0.73184
1656	1	0.87689
1668	0.54342	0.68371
1680	0.27553	0.29893
1692	0.20578	0.23742
1704	0.07187	0.10426
1712	0.05766	0.05799
1720	0.04437	0.09716
1728	0.04914	0.09489
1740	0	0.02367
1748	0.02492	0.03083
1764	0.01903	0
1768	0.02417	0.11641

## Sheet: Fig4n
wavenumber	mean	SD
1500	0.23776	0.101
1512	0.26214	0.10467
1524	0.34358	0.11835
1532	0.5313	0.16549
1544	0.64881	0.19773
1552	0.52682	0.1567
1564	0.43546	0.17208
1572	0.52687	0.17803
1580	0.59661	0.15866
1592	0.52379	0.20194
1604	0.43528	0.10464
1612	0.47232	0.10277
1624	0.614	0.09457
1632	0.80413	0.12312
1640	0.82298	0.09669
1648	0.83818	0.10995
1656	0.97035	0.05644
1668	0.56243	0.11121
1680	0.371	0.10967
1692	0.299	0.09407
1704	0.17018	0.09932
1712	0.14977	0.12707
1720	0.07224	0.06852
1728	0.08944	0.08205
1740	0.01562	0.03741
1748	0.0558	0.0624
1764	0.07325	0.09209
1768	0.05741	0.09077

## Sheet: Fig4o
wavenumber	mean	SD
1500	0.27819	0.16738
1512	0.30216	0.1831
1524	0.35283	0.16158
1532	0.45385	0.19146
1544	0.40046	0.242
1552	0.4162	0.21823
1564	0.36075	0.16279
1572	0.34127	0.15285
1580	0.25857	0.15365
1592	0.27291	0.12699
1604	0.36647	0.125
1612	0.34656	0.14717
1624	0.53624	0.12831
1632	0.65633	0.14781
1640	0.91411	0.12356
1648	0.78847	0.14039
1656	0.81731	0.17925
1668	0.67352	0.18834
1680	0.37974	0.18694
1692	0.35838	0.12487
1704	0.16816	0.11556
1712	0.16787	0.11172
1720	0.1725	0.12683
1728	0.15204	0.11766
1740	0.09316	0.09073
1748	0.13158	0.10964
1764	0.05729	0.1046
1768	0.10698	0.13745

## Sheet: Fig4p
VACV	VSV
0.10095	0.051217
0.06215	0.088626
0.0118	0.015383
0.08289	0.256383
0.09953	0.422032
0.10448	0.206031
0.14509	0.022214
0.01992	0.02384
0.04217	0.227003
0.01517	0.044673
0.19742	0.026277
0.12411	0.066735
0.01104	0.067845
0.2852	0.028154
0.14842	0.148352
0.22179	0.013028
0.41286	0.021264
0.19176	0.044042
0.084	0.122061
0.17595	0.025714
0.1726	0.079738
0.18437	0.046502
0.08179	0.040377
0.13384	0.035489
0.08172	0.046657
0.02302	0.281001
0.0754	0.023117
0.04184	0.014336
0.04513	0.405578
0.05277	0.092396
0.16966	0.05064
0.46087	0.016747
0.42112	0.019603
0.27782
0.02943
0.03837

[truncated: 16 more sheets: Fig4q, Fig4r, Fig5j, Fig5k, Fig5l, Figs2b, Figs3a, Figs3b, Figs3c, Figs3d, Figs3e, Figs3g, Figs5, Figs8, Figs9e, Figs9f]
